# Supplementary material for: Improved Dipole Source Localization from Simultaneous MEG-EEG Data by Combining a Global Optimization Algorithm with a Local Parameter Search: A Brain Phantom Study
Source: Bioengineering (Basel). 2024 Sep 6;11(9):897. doi: 10.3390/bioengineering11090897 (PMC11428344; doi:10.3390/bioengineering11090897)
Supplement: Supplementary file 1 [file bioengineering-11-00897-s001.zip]

Archive with 1 entries (1 files):
- bioengineering-3188039-supplementary.pdf
